# Supplementary material for: Systemic cytokine profiles in biliary atresia
Source: PLoS One. 2022 Apr 22;17(4):e0267363. doi: 10.1371/journal.pone.0267363 (PMC9032369; doi:10.1371/journal.pone.0267363)
Supplement: S1 Data — (XLSX) [file pone.0267363.s001.xlsx]

## Sheet: BA patients
No.	IL-1B (pg/mL)	IL-1ra	IL-2	IL-4	IL-5	IL-6	IL-7	IL-8	IL-9	IL-10	IL-12(p70)	IL-13	IL-15	IL-17	Eotaxin	bFGF	G-CSF	GM-CSF	IFN-G	IP-10	MCP-1	MIP-1a	PDGF	MIP-1b	RANTES	TNF-a	VEGF
BA1	0.17	42.09	1.56	0.18	4.51	2.66	2.83	3.71	27.01	4.48	4.06	0.53	111.57	2.12	4.51	4.16	30.82	1.7	3.02	186.15	16.76	0.53	740.86	17.85	5432.65	10.05	56.79
BA2	0.11	21.86	0	0.07	1.27	0.38	1.16	1.84	11.65	0	0.15	0.21	50.3	1.91	1.39	0	271.66	0.11	0	79.68	4.63	0.39	558.09	9.5	269.32	6.35	513.41
BA3	0.17	37.61	1.39	0.22	2.49	0.81	3.74	5.49	20.92	1.32	0.93	0.45	81.2	1.59	13.33	4.55	64.48	0.83	0	348.76	20.34	1.03	759.71	21.44	1674.3	10.86	74.82
BA4	0.76	46.92	4.75	0.47	12.16	4.02	6.14	58.05	78.19	20.58	2.1	0.75	187.48	3.19	11.47	13.07	435.41	1.63	48.79	511.11	27.49	3.6	3231.03	56.66	28792.9	26.11	863.55
BA5	0.4	70.59	2.23	0.78	4.84	1.89	9.4	18.29	33.85	0	2.1	2.41	52.82	2.98	45.14	6.91	58.96	2.13	5.92	710.54	48.99	2.12	1434.65	45.44	43647.7	20.13	24.9
BA6	0.17	50.04	0.97	0.21	4.18	0.67	4.62	2.44	23.45	2.35	0.74	0.3	97.93	3.09	3.52	6.28	88.07	0.68	0	168.5	16.03	0.75	3362.27	27.75	1608.22	12.08	498.58
BA7	0.75	71.04	3.87	0.49	5.49	1.86	4.04	1498.64	41.76	0	1.71	0.3	104.02	3.19	6.13	9.19	186.76	1.82	39.93	134.73	297.25	14.29	4393.03	85.22	0	20.13	129.72
BA8	1.41	75.47	4.19	1.02	4.51	1.69	9.65	17.62	47.98	3.17	2.88	8.16	109.91	3.19	18.84	9.19	92.67	6	2.41	496.47	25.8	2.31	2515.25	49.84	18026.7	24.13	92.56
BA9	0.13	17.42	1.05	0.08	3.51	1.64	2.52	1.9	25.34	1.77	0.93	0.21	130.47	3.41	2.96	2.38	29.05	1.37	10.27	163.76	10.98	0.39	1145.99	14.9	7825.83	9.64	110.22
BA10	0.28	129.09	1.9	0.4	2.49	0.67	8.13	4.32	38.28	1.04	0.35	0.82	55.27	2.87	24	8.65	23.68	0.68	4.21	175.82	14.6	1.1	2876.14	27.94	36570.1	20.33	57.93
BA11	0.21	50.04	1.56	0.21	2.83	1.04	4.62	5.37	35.09	2.12	0.74	0.3	85.08	2.55	2.34	7.51	19.6	0.9	7.58	218.96	18.29	0.76	3796.39	30.27	0	18.73	79.49
BA12	0.25	50.55	2.23	0.28	7.43	1.38	4.33	4.88	36.02	4.24	2.01	0.53	109.91	3.09	10.9	9.19	33.03	1.82	11.59	245.53	29.82	0.75	3981.15	27.78	0	14.51	138.92
BA13	0.25	73.71	1.73	0.23	4.18	12.34	4.62	10.04	26.18	2.23	1.52	0.6	71.04	2.77	16.75	7.51	49.98	0.33	5.92	350.99	17.02	1.07	804.32	15.97	20456.4	16.52	85.6
BA14	0.28	77.21	2.07	0.97	2.15	2.32	11.13	38.16	31.27	2.82	2.1	2.29	68.92	4.89	50.18	8.09	45.67	1.31	0	386.76	16.43	1.04	604.19	22.03	11288.3	17.33	67.36
BA15	0.21	38.18	1.39	0.19	1.09	1.12	3.74	14.32	32.72	1.72	0.93	0.3	104.87	3.62	5.56	6.91	48.26	1.04	10.27	406.6	47.88	1.03	2837.65	20.82	23021.5	16.12	90.58
BA16	0.23	57.52	1.56	0.34	2.83	0.78	5.04	2.32	35.19	1.21	1.13	0.67	57.67	2.77	17.19	6.28	20.06	0.33	0	116.71	15.48	0.47	669.94	23.61	15362	19.33	54.49
BA17	0.17	40.99	1.22	0.23	1.97	1.24	4.62	9.4	25.03	1.66	1.32	0.38	108.25	3.51	10.93	5.62	15.45	0.53	3.32	80.19	23.36	1.02	552.34	27.99	11392.6	15.92	65.73
BA18	0.17	45.87	1.31	0.32	0.72	0.61	3.45	7.63	16.22	1.43	0.54	0.6	46.39	3.19	14.5	4.16	23.68	0.72	0	153.18	28.87	0.83	1119.24	12.51	876.75	9.02	41.21
BA19	0.21	59.93	1.39	0.45	1.45	1.69	6.55	19.62	34.47	2.06	1.13	0.75	50.3	3.19	32.67	5.62	16.38	0.83	3.62	353.5	24.49	1.12	965.99	18.41	12416.7	18.13	43.71
BA20	0.54	68.33	1.14	0.6	2.49	4.17	6.55	18.22	20.39	1.66	0.93	3.79	62.3	2.98	29.99	4.92	57.68	1.41	0	247.49	29.63	1.66	326.56	14.25	2080.54	10.86	47.39
BA21	0.17	64.65	1.22	0.26	1.45	1.07	3.45	8.39	26.38	1.49	1.52	0.49	55.27	2.55	15.12	5.62	28.16	0.57	1.44	446.19	4.9	0.77	255.59	21.03	3848.94	10.86	37.36
BA22	0.28	62.78	1.73	0.66	2.49	1.47	9.14	15.31	29.51	2	1.62	2.35	68.92	2.77	50.37	4.92	41.34	1.7	5.64	431.07	24.35	0.77	2369.51	24.17	25025.9	14.31	50.98
BA23	0.15	52.07	1.39	0.04	0.72	0.67	4.9	2.86	24.5	0.88	1.13	0.21	60.01	2.98	2.22	3.33	26.38	0.2	10.27	99.38	27.65	0.35	687.74	16.37	24907.7	14.91	82.56
BA24	1.58	514.33	2.23	0.93	1.45	3.37	8.25	101.88	33.03	2.18	2.2	5.42	62.3	2.55	33.68	9.71	50.83	3.03	15.99	443.86	9.49	2.45	1783.27	31.6	11116.5	17.33	55.65
BA25	0.25	62.78	1.22	0.62	2.15	1.07	7.61	8.58	33.65	1.04	1.32	1.15	60.01	2.98	31.68	4.55	87.23	1.44	6.48	386.19	17.93	1.22	1178.62	22.36	9673.71	15.11	102.22
BA26	0.23	35.87	1.73	0.38	1.62	1.58	4.62	12.63	32	2.58	1.32	0.38	85.08	2.77	8.36	10.23	60.66	1.14	0	447.75	21.71	3.46	1046.45	70.36	20127	15.52	81.55
BA27	0.16	29.83	1.56	0.26	1.45	2.55	3.45	7.25	24.29	1.49	0.74	0.64	99.69	1.48	10.27	5.96	29.94	0.68	4.79	174.39	21.98	1.18	1114.48	26.3	7353.33	10.05	56.22
BA28	0.17	78.94	1.22	0.43	2.49	0.56	6.55	14.65	22.19	2.23	0.83	0.85	46.39	1.48	25.9	7.51	29.05	0.61	0	316.15	19.91	1.41	2431.65	26.3	7706.17	15.11	37.36
BA29	0.42	65.11	2.56	0.69	4.18	4.68	4.9	81.59	26.38	1.32	0.93	0.53	68.92	4.04	24.02	7.51	171.88	1.76	5.36	282.71	18.81	22.85	3181.07	53.82	10790.2	21.53	74.29
BA30	0.21	101.07	1.56	0.33	4.18	1.24	9.4	59.02	35.09	1.55	2.69	0.57	77.23	2.34	27.28	8.09	52.55	0.68	8.12	1355.81	92.35	2.43	4312.21	23.25	27651.3	20.53	93.54
BA31	1.78	59.93	1.73	0.89	1.45	1.21	9.14	31.29	34.27	3.05	0.93	7.81	57.67	4.04	48.97	5.62	55.12	2.04	1.1	484.92	12.47	1.35	699.9	23.19	4699.12	17.73	57.93
BA32	0.27	65.58	0.62	0.47	1.45	2.23	5.74	36.68	19.01	1.55	0.93	1.95	57.67	2.77	31.52	4.16	32.15	1.17	2.09	628.2	26.19	0.88	60.28	18.28	1703.82	10.25	33.37
BA33	0.19	28.56	1.05	0.19	3.17	0.84	3.14	1.66	29.51	1.32	1.52	0.21	71.04	1.91	2.5	6.91	20.97	0.29	2.41	260.3	10.52	0.33	1139.75	19.85	26776.5	15.32	69.52
BA34	0.19	49.01	2.73	0.2	3.68	1.27	3.29	6.24	28.89	2.7	1.52	0.53	57.67	2.77	9.84	12.16	148.73	0.75	11.06	165.28	18.39	0.99	693.04	22.01	1416.94	9.02	171.64
BA35	0.19	31.07	1.48	0.15	1.62	0.78	2.2	2.56	27.01	2	1.32	0.82	72.1	2.98	7.75	8.65	85.55	0.97	0	169.48	19.79	0.45	2135.88	15.61	7232.22	11.67	120.77
BA36	0.13	18.95	1.05	0.09	2.49	0.53	1.52	2.08	18.37	0.88	0.74	0.13	67.84	1.69	2.22	3.33	20.51	0.2	4.79	169.66	13.09	0.4	1980.01	15.49	3182.31	10.25	49.79
BA37	0.13	25.3	1.39	0.14	3.17	0.95	2.83	3.65	21.24	2.23	0.93	0.34	66.75	1.8	3.88	4.16	19.14	1.21	7.58	177.51	12.37	0.3	1378.41	17.99	2788.43	11.27	77.95
BA38	0.15	20.42	0.16	0.09	1.45	1.24	2.52	3.04	20.07	1.77	0.54	0.21	69.98	1.91	1.07	6.28	26.38	0.97	7.58	80.79	13.35	0.36	1596.34	13.54	2481.88	10.05	68.98
BA39	0.19	91.49	0.88	0.23	2.49	0.67	4.04	3.59	24.61	0	1.32	0.41	71.04	2.12	8.39	5.62	23.68	1.17	7.03	240.35	17.76	0.43	2347.35	13.68	14982.4	13.3	71.65
BA40	0.54	53.08	1.9	0.61	2.49	8.74	5.74	58.57	28.89	2	3.67	1.61	56.48	3.83	32.79	5.62	38.73	1.44	0	551.81	17.93	0.7	1442.26	20.43	7599.7	14.31	61.31
BA41	0.11	12.48	0.88	0.07	2.49	0.73	0.78	1.61	22.4	1.1	0.54	0.03	66.75	0.82	2.25	3.33	28.16	0.86	5.92	138.82	9.47	0.28	902.51	13.44	3180.66	8.41	73.24
BA42	8.1	105.74	4.84	0.95	6.14	28.89	1.16	142.79	15.57	0.77	0.93	0.21	101.43	3.19	10.68	15.22	270.41	1.63	0	130.16	16.29	48.02	45.56	107.71	1877.2	30.08	130.61
BA43	0.18	44.8	1.81	0.24	2.15	0.84	4.62	2.2	28.68	0.45	1.32	0.3	62.3	1.91	10.57	3.33	29.94	0.9	0.74	157.58	26.39	0.74	2657.19	17.08	28686.5	16.12	74.29
BA44	0.13	35.87	1.05	0.23	0	0.67	3.14	10.43	21.45	1.21	0.54	0.3	36.44	1.69	10.52	4.16	20.06	0.61	2.25	171.98	17.86	0.47	1256.08	13.31	2931.57	10.45	36.7
BA45	0.2	52.07	1.39	0.41	4.67	1.75	5.18	4.63	40.02	1.55	1.52	0.6	86.97	2.98	17.9	8.09	118.9	1.37	11.19	276.21	22.65	1.05	2428.44	22.89	0	20.53	191.65
BA46	0.11	33.5	0.88	0.19	0	0.9	1.52	3.77	34.68	2.41	1.91	0.13	75.2	1.59	1.72	7.51	156.17	0.29	5.92	86.86	24.35	0.49	3087.52	15.94	30573.3	13.7	199.87
BA47	0.25	28.56	1.56	0.28	0.34	1.12	3.14	52.37	26.59	1.1	1.13	0.3	98.81	2.02	2.71	5.62	114.75	0.97	8.39	234.9	11.14	7.74	2862.51	49.81	13556.5	13.3	111.62
BA48	0.09	15.85	0.88	0.12	2.83	0.75	2.2	2.08	26.18	1.21	0.93	0.13	88.85	1.8	1.25	4.16	22.78	0.83	4.06	156.41	13.16	0.3	3185.28	17.73	43492.3	13.7	73.24
BA49	0.44	103.41	1.81	0.67	0	18.35	8.51	116.75	35.5	0.99	0.93	1.29	39.42	2.98	65	6.91	65.33	0.45	0	620.93	13.05	4.26	2651.6	32.55	17418.8	20.53	65.73
BA50	0.13	23.26	1.22	0.14	1.8	0.47	3.6	1.37	17.83	1.1	0.64	0.26	46.39	0.82	3.19	3.33	15.45	0.45	8.66	64.43	10.49	0.25	840.43	12.58	1552.74	9.64	57.93
BA51	0.31	85.72	1.73	0.76	3.17	7.74	6.82	206.16	38.69	1.32	0.93	3.05	61.16	2.66	42.09	6.28	38.29	1.6	11.85	686.01	56.21	1.26	2074.9	34.8	22166.9	17.53	63.53
BA52	0.13	35.29	1.05	0.18	3.85	0.61	2.36	5.87	25.13	0.77	0.74	0.21	76.22	2.12	2.18	6.6	30.82	0.75	0	155.16	10.64	1.08	3175.66	17.47	10707.1	11.67	80.01
BA53	0.17	50.04	1.05	0.32	2.15	0.95	4.47	13.41	28.89	1.43	0.93	0.82	55.27	2.12	17.23	4.16	30.38	0.68	2.41	273.33	12	0.69	1107.93	15.68	15521.7	14.51	20.31
BA54	0.43	61.84	1.73	0.51	1.8	4.54	6.82	84.17	27.43	1.15	1.71	1.22	58.84	3.19	43.94	7.21	44.8	1.54	6.2	200.65	61.95	1.01	2840.6	23.58	16417.2	17.33	84.59
BA55	0.15	21.86	0.88	0.23	2.49	0.84	3.14	3.77	28.16	1.66	0.54	0.38	71.04	2.12	8.86	6.28	34.35	0.53	6.2	355.45	13.71	0.84	2251.27	21.14	33745.5	15.32	48
BA56	0.27	58.97	1.39	0.47	3.17	1.69	7.08	10.94	18.37	0.34	1.32	1.25	79.23	1.69	46.65	3.33	35.67	1.7	0	195.05	19.69	0.66	639.2	13.95	4185.94	11.27	53.91
BA57	0.15	60.89	1.05	0.32	1.45	0.61	5.18	5.12	23.03	0.77	0.74	0.6	33.32	2.55	19.06	4.16	15.45	0.68	0	219.59	11.16	0.88	683.69	15.76	5910.96	10.86	23.4
BA58	0.19	52.07	2.89	0.38	4.51	1.12	6.82	7.88	31.58	3.88	1.62	0.38	92.54	2.87	6.22	11.69	223.97	1.47	23.33	744	34.2	0.62	1507.42	21.88	0	16.52	389.13
BA59	0.15	32.3	1.22	0.19	3.34	1.07	2.52	5.87	27.01	1.21	0.83	0.08	71.04	2.55	8	4.16	51.69	1.31	4.79	285.96	14.97	0.77	736.53	16.48	8203.36	13.3	47.39
BA60	0.19	45.87	1.39	0.26	7.75	1.18	6.68	7.31	26.59	2.41	1.32	0.95	79.23	2.34	20.51	9.19	64.48	1.54	17.65	142.63	17.11	0.76	1479.68	15.38	3077.65	13.7	131.93
BA61	0.14	23.26	1.39	0.23	2.83	0.93	3.14	6.18	23.77	1.66	0.83	0.45	83.15	1.91	2.18	8.65	138.8	1.37	7.17	200.82	8.84	1.9	1876.43	18.06	3927.28	10.45	249.16
BA62	0.36	101.85	1.56	0.45	3.17	3.46	7.08	23.46	29.82	1.83	1.32	2.26	64.55	2.98	38.3	4.55	51.26	1.31	12.37	457.42	28.52	0.87	1606.53	22.14	9994.67	15.52	62.42
BA63	0.3	70.14	1.56	0.53	0.72	1.52	7.08	208.08	37.56	0	1.03	1.38	45.04	2.34	41.84	4.92	38.73	0.83	0	536.24	14.03	1.55	489.87	26.94	19902.8	16.52	38.65
BA64	0.32	58.97	3.38	0.32	3.85	1.81	5.18	99.53	51.23	1.77	2.69	0.71	101.43	3.94	19.02	10.97	103.1	2.44	11.06	249.82	22.42	2.77	2163.19	45.08	134751	23.33	167.14
BA65	0.11	124.41	1.05	0.22	0	1.75	3.45	2.8	19.22	0.45	1.13	0.41	26.51	1.48	14.97	4.16	20.97	0.29	2.87	434.16	18.73	1	603.24	20.2	3582.86	13.7	17.89
BA66	0.23	40.43	1.56	0.26	1.09	2.72	3.74	7.12	29.09	1.6	0.93	1.02	60.01	2.34	12.43	4.92	29.05	1.24	5.64	247.67	23.82	1.03	139.7	26.44	35769.5	14.51	54.49
BA67	0.8	54.08	2.4	1.28	4.18	0.95	8.38	9.28	20.28	2	1.52	7.37	83.15	6.78	31	6.28	81.36	3.51	3.62	200.65	10.86	0.36	483.38	12.49	443.38	11.27	77.95
BA68	0.28	71.04	1.22	0.38	5.17	1.01	6.82	6.12	20.07	1.77	0.93	0.85	52.82	1.91	25.64	4.16	38.73	1.17	11.85	334.33	34.36	1.41	3603.72	34.64	8410.72	16.32	43.71
BA69	1.19	75.47	1.39	0.49	2.49	9.46	6.01	93.43	24.82	1.55	0.74	3.11	50.3	2.77	34.92	6.28	36.98	2.07	6.75	298.92	41.13	1	2167.83	16.87	8751.83	16.12	53.91
BA70	0.21	39.31	0.53	0.5	1.09	0.5	5.46	7.37	21.13	0.45	0.74	2.1	33.32	2.34	31.38	4.92	25.48	1.24	0	223.23	15.74	0.61	742.1	14.55	2193.57	11.27	32.01
BA71	0.2	38.18	1.14	0.35	0	0.73	6.01	14	28.89	0.88	0.93	0.82	43.68	2.66	26.75	5.96	23.68	0.83	5.36	295.93	29.66	0.62	1176.25	22.89	13538.4	14.31	48
BA72	0.46	42.64	0.88	0.45	2.32	0.56	5.18	5.87	24.92	1.43	0.74	2.64	56.48	2.98	24.39	2.38	42.21	1.37	2.41	253.76	16.65	0.66	802.79	16.84	3195.16	11.27	40.57
BA73	0.19	78.94	1.73	0.46	1.09	1.41	5.46	3.77	38.79	1.32	1.91	0.71	60.01	2.12	32.79	6.28	33.03	1.04	5.92	362.72	22.45	0	908.57	21.69	7887.39	14.51	39.94
BA74	0.17	48.49	0.97	0.26	1.8	0.56	4.33	2.56	21.76	0	0.35	0.3	68.92	1.26	14.46	9.45	58.53	0.61	0	193.45	8.84	0.71	4526.58	19.12	15521.7	10.25	99.35
BA75	0.13	52.07	1.39	0.23	0.72	1.1	3.45	11.07	21.98	0.82	0.93	0.3	34.9	2.12	14.53	3.33	35.23	0.53	7.44	332.67	26.71	1.06	1460.39	21.57	9937.58	12.49	64.63
BA76	0.12	37.03	0.53	0.26	1.09	0.27	4.18	3.04	15.79	0.61	0.74	0.38	37.95	0.82	24.6	5.62	21.42	0.45	0.74	103.67	20.34	2.15	2356.97	12.9	4930.35	8.82	38.65
BA77	0.52	51.06	3.87	0.38	9.02	2.06	10.52	5.12	46.35	5.15	5.82	1.98	147.96	7.83	1.72	14.38	60.23	2.44	30.3	62.71	20.87	0.87	8207.54	35.38	0	28.89	125.27
BA78	0.32	99.5	3.22	0.41	5.49	1.27	6.95	2.86	46.76	5.09	4.55	1.09	128.19	6.15	3	13.07	50.83	1.67	33.89	152.1	38.2	0.95	9655.09	40.1	0	25.72	139.79
BA79	0.3	141.4	2.56	0.36	4.51	2.12	6.14	5.74	25.76	4.85	3.67	1.22	102.3	5.1	17.16	10.23	42.64	1.54	21.95	741.27	25.16	1.21	2054.88	19.49	3445.7	13.3	84.59
BA80	0.39	68.33	4.27	0.55	7.75	1.52	11.01	11.59	55.5	6.19	4.64	1.54	126.66	6.99	42.55	12.62	75.05	1.76	31.91	293.2	61.75	0.8	6664.8	34.52	0	27.9	141.08
BA81	2.43	93.11	9.25	3.43	14.94	2.57	18.88	33.31	59.15	14.57	7.79	8.11	221.73	25.86	42.32	15.22	406.16	9.47	36.48	443.08	18.8	18.06	1298.51	31.99	8263.25	33.63	178.92
BA82	0.56	59.93	5.79	0.91	8.07	2.57	6.95	37.81	35.09	4.36	4.25	1.51	114.02	8.25	15.56	14.38	315.4	2.59	24.83	253.22	25.36	42.11	3089.91	87.12	46287.6	30.47	100.79

## Sheet: Controls
No.	IL-1B (pg/mL)	IL-1ra	IL-2	IL-4	IL-5	IL-6	IL-7	IL-8	IL-9	IL-10	IL-12(p70)	IL-13	IL-15	IL-17	Eotaxin	bFGF	G-CSF	GM-CSF	IFN-G	IP-10	MCP-1	MIP-1a	PDGF	MIP-1b	RANTES	TNF-a	VEGF
C1	0.19	26.62	1.81	0.14	0.53	0.84	2.2	2.56	30.75	0.88	1.22	0.08	81.2	2.12	2.54	6.91	1.44	15.22	79.38	17.61	0.42	0.46	4557.56	21.76	0	16.32	86.6
C2	0.19	34.7	1.73	0.1	2.15	0.84	3.14	1.78	23.87	1.21	1.32	0.41	83.15	1.91	4.03	6.28	1.24	2.41	170.29	19.91	0.53	0.37	4736.38	28.39	16985.5	14.51	75.34
C3	0.15	25.96	1.22	0.14	0.34	0.78	1.86	5.43	16.65	0.99	1.13	0.03	73.14	1.59	0.94	8.09	0.97	8.12	53.71	9.55	1.1	0.44	4620.74	13.73	4297.1	9.43	85.6
C4	0.15	29.83	0.88	0.13	1.09	0.56	2.99	1.66	19.54	0.04	1.32	0.6	26.51	3.19	2.71	5.28	16.38	0	28.69	144.53	9.92	0.58	2818.72	13.39	11406.1	11.06	71.65
C5	0.14	35.87	0.62	0.05	1.09	0.87	2.68	1.31	22.19	1.15	1.32	0.67	37.95	2.98	2.56	7.21	31.27	0	17.52	118.84	8.37	0.49	4003.59	13.86	7622.65	15.92	80.01
C6	0.09	31.07	0.53	0.08	0	0.36	2.52	1.66	23.03	1.21	1.71	0.6	31.69	3.09	2.87	4.92	25.48	0	16.37	91.17	6.65	0.43	3100.09	18.78	25547.3	15.92	59.06
C7	0.09	37.03	0.7	0.29	0	0.58	3.89	1.66	26.38	0	2.69	0.49	3.53	3.19	5.39	6.91	26.82	0	14.45	139.91	11.97	0.47	11892.3	12.34	6800.84	13.3	57.36
C8	0.15	34.7	0.35	0.08	2.66	0.78	3.6	2.08	19.22	0.71	1.91	0.75	16.27	3.19	2.71	5.62	36.11	0.25	22.07	56.09	9.37	0.47	3296.23	13.36	7520.26	11.47	127.5
C9	0.13	39.87	0.26	0.04	2.83	0.81	3.45	1.37	24.08	0	1.91	0.53	43.68	3.41	0.67	4.92	36.11	0	7.85	103.19	7.1	0.39	2401.88	13.63	43752	13.09	119.41
C10	0.11	37.03	0	0.1	1.8	0.53	2.03	1.66	19.33	1.1	1.52	0.53	69.98	2.87	5.95	4.16	19.14	1.79	14.19	53.14	8.09	0.41	3295.63	10.67	6674.03	14.51	58.5
C11	0.07	33.5	0.16	0.1	0	0.64	5.18	0.96	21.13	0	1.91	0.67	24.66	2.55	2.89	3.33	35.67	0	25.82	182.06	6.35	0.43	2208.23	32.46	5129.06	11.67	66.27
C12	0.07	32.3	0	0.22	1.45	0.58	2.68	1.08	22.19	0	1.32	0.3	58.84	3.09	3.49	3.33	29.05	0	0	62.93	8.59	0.39	8233.41	11.96	4700.78	11.27	57.36
C13	0.06	24.62	0.97	0.14	0.34	0.75	4.04	1.9	24.71	0.04	1.52	0.67	67.84	2.77	7.22	9.19	38.73	0	22.57	45.58	9.86	0.74	4060.62	18.77	6691.78	12.69	55.07
C14	0.17	19.69	0	0.13	1.09	0.36	2.2	1.31	17.51	0.24	1.71	0.6	56.48	4.89	22.05	7.51	32.59	0.72	8.12	30.21	14.8	0.59	4813.66	22.67	4805.89	10.25	105.54
C15	0.13	26.62	0.7	0.24	2.49	0.3	5.04	1.08	23.45	0.77	1.71	0.64	16.27	3.62	1.1	9.19	36.54	0	17.52	182.86	8.57	0.76	4228.35	13.43	13947	10.66	123.48
C16	0.13	31.07	0.88	0.14	1.45	0.58	5.6	2.14	24.92	0.99	1.91	0.53	43.68	2.77	0.88	6.91	20.97	0	8.39	140.81	12.3	0.72	5351.43	13.66	26985	10.66	130.61
C17	0.1	41.54	0.53	0.13	0.34	0.53	3.29	0.73	15.68	0	1.91	0.53	76.22	3.51	1.25	5.62	49.55	0	14.19	53.14	4.17	0.67	3475.23	22.83	5968.67	9.23	90.09
C18	0.15	42.09	0.16	0.09	0	0.64	6.41	1.08	24.92	0.34	2.1	0.45	58.84	3.19	3.24	5.28	27.27	0	9.47	148.86	14.76	0.49	3849.48	18.07	5068.13	24.13	123.93
C19	0.11	35.87	0	0.18	1.62	0.64	2.68	1.14	25.13	0.66	1.71	0.53	56.48	3.19	5.92	4.92	21.42	0	14.19	155.97	22.7	0.69	4849.45	12.23	26901.3	16.32	95.97
C20	0.15	34.7	0	0.05	2.32	0.53	2.99	2.26	17.08	1.32	2.1	0.6	66.75	2.98	7.47	5.62	18.22	0	25.82	78.88	11.08	0.91	4744.09	24.41	37021.2	18.33	111.62
C21	0.09	29.83	0.88	0.13	1.09	0.81	0.78	0.62	13.4	0	1.81	0.45	3.53	2.55	2.71	5.28	16.38	0	14.19	68.26	7.55	0.64	4319.65	15.69	24040.2	16.73	188.88
C22	0.11	31.07	0.35	0.24	2.83	0.7	4.76	1.66	23.87	0.77	2.3	0.45	28.3	2.77	0.67	5.96	15.45	0.45	22.57	91.37	12.8	0.66	2017.15	17.65	39273.7	16.32	101.75
C23	0.07	32.3	0.53	0.2	1.97	0.64	2.99	1.66	19.11	0.99	1.91	0.53	28.3	2.98	5.95	6.91	14.05	0	8.12	56.09	12.59	0.59	5860.95	16.73	3563.82	11.47	164.27
C24	0.15	27.27	0.35	0.24	0	0.81	4.76	1.66	17.72	0.34	1.71	0.75	26.51	2.55	2.89	4.16	15.91	0	17.52	68.26	9.37	0.74	5171.12	19.2	7496.69	19.93	66.27
C25	0.04	28.56	0.16	0.1	0.72	0.7	3.89	0.51	24.29	0.14	1.71	0.75	18.56	2.98	3.49	7.8	11.21	0	8.39	91.37	5.17	0.67	4647.97	18.65	8960.05	18.33	117.59
